# Supplementary material for: The Role of Acceptance and Commitment Therapy in Improving Social Functioning Among Psychiatric Patients: A Systematic Review
Source: Healthcare (Basel). 2025 Jul 2;13(13):1587. doi: 10.3390/healthcare13131587 (PMC12249220; doi:10.3390/healthcare13131587)
Supplement: Supplementary file 1 [file healthcare-13-01587-s001.zip]

Archive with 1 entries (1 files):
- healthcare-3680050-Supplementary Materials.pdf
